# Supplementary material for: ﻿A crane fly of the genus Gynoplistia Macquart (Diptera, Limoniidae) from the early Miocene of New Zealand
Source: Zookeys. 2024 Feb 20;1192:103–10. doi: 10.3897/zookeys.1192.115536 (PMC10900105; doi:10.3897/zookeys.1192.115536)
Supplement: XML Treatment for Gynoplistia fouldensensis [file zookeys.1192.115536-treatment1.xml]

<!DOCTYPE tp:taxon-treatment
  PUBLIC "-//TaxonX//DTD Taxonomic Treatment Publishing DTD v0 20100105//EN" "tax-treatment-NSO.dtd">
<tp:taxon-treatment xmlns:tp="http://www.plazi.org/taxpub"><tp:treatment-meta><kwd-group><label>Taxon classification</label><kwd>
              <named-content content-type="kingdom">Animalia</named-content>
            </kwd><kwd>
              <named-content content-type="order">Diptera</named-content>
            </kwd><kwd>
              <named-content content-type="family">Limoniidae</named-content>
            </kwd></kwd-group><mixed-citation publication-type="journal"><person-group><name><surname>Nel</surname><given-names>André</given-names></name><name><surname>Kaulfuss</surname><given-names>Uwe</given-names></name></person-group><article-title>﻿A crane fly of the genus <italic><tp:taxon-name><tp:taxon-name-part taxon-name-part-type="genus" reg="Gynoplistia">Gynoplistia</tp:taxon-name-part></tp:taxon-name></italic> Macquart (<tp:taxon-name><tp:taxon-name-part taxon-name-part-type="order">Diptera</tp:taxon-name-part></tp:taxon-name>, <tp:taxon-name><tp:taxon-name-part taxon-name-part-type="family">Limoniidae</tp:taxon-name-part></tp:taxon-name>) from the early Miocene of New Zealand</article-title><source>Zookeys</source><day>20</day><month>02</month><year>2024</year><volume>1192</volume><fpage>103</fpage><lpage>110</lpage><pub-id pub-id-type="doi">10.3897/zookeys.1192.115536</pub-id></mixed-citation></tp:treatment-meta><tp:nomenclature><label>﻿</label><tp:taxon-name>
            <object-id xmlns:xlink="http://www.w3.org/1999/xlink" content-type="arpha" xlink:type="simple">003E7C60-B174-5F92-904B-1E30B59E3E2D</object-id>
            <tp:taxon-name-part taxon-name-part-type="genus" reg="Gynoplistia">Gynoplistia</tp:taxon-name-part>
            <tp:taxon-name-part taxon-name-part-type="species" reg="fouldensensis">fouldensensis</tp:taxon-name-part>
            <object-id xmlns:xlink="http://www.w3.org/1999/xlink" content-type="zoobank" xlink:type="simple">https://zoobank.org/E23FB30B-A2E1-477E-B47C-DC875723A096</object-id>
          </tp:taxon-name><tp:taxon-status xmlns:xlink="http://www.w3.org/1999/xlink" xlink:type="simple">sp. nov.</tp:taxon-status><xref ref-type="fig" rid="F2">Fig. 2</xref></tp:nomenclature><tp:treatment-sec sec-type="type material" id="SECID0ESGAC"><title>Type material.</title><p><bold><italic>Holotype</italic></bold>: New Zealand • sex unknown; an isolated wing; near Middlemarch, Otago; Foulden Maar Fossil-Lagerstätte; <named-content xmlns:xlink="http://www.w3.org/1999/xlink" content-type="dwc:verbatimCoordinates" xlink:type="simple"><named-content content-type="geo-json" specific-use="{&#34;type&#34;:&#34;Point&#34;,&#34;coordinates&#34;:[170.219100,-45.526900]}" id="NCID0EAHAC" xlink:type="simple">45.5269°S, 170.2191°E</named-content></named-content>; Geology Museum, Department of Geology, University of Otago (OU); OU46615.</p></tp:treatment-sec><tp:treatment-sec sec-type="Locality and horizon" id="SECID0EFHAC"><title>Locality and horizon.</title><p>Foulden Maar diatomite, near Middlemarch, Otago, New Zealand; earliest Miocene, Aquitanian.</p></tp:treatment-sec><tp:treatment-sec sec-type="diagnosis" id="SECID0EKHAC"><title>Diagnosis.</title><p>The wing venation of the new species strongly resembles that of the fossil <italic><tp:taxon-name><tp:taxon-name-part taxon-name-part-type="genus" reg="Gynoplistia">G.</tp:taxon-name-part></tp:taxon-name></italic> (?) <italic>mitchelli</italic> in the shape of the radial and median veins. Still, <italic><tp:taxon-name><tp:taxon-name-part taxon-name-part-type="genus" reg="Gynoplistia">G.</tp:taxon-name-part><tp:taxon-name-part taxon-name-part-type="species" reg="fouldensensis">fouldensensis</tp:taxon-name-part></tp:taxon-name></italic> sp. nov. but can be differentiated by the shape of discal cell and crossvein between M<sub>3</sub> and M<sub>4</sub> being more distal than basal part of M<sub>3</sub>.</p></tp:treatment-sec><tp:treatment-sec sec-type="description" id="SECID0EKIAC"><title>Description.</title><p>Wing 8.8 mm long, 3.2 mm wide, with brown tinge, a series of white spots in anterior part and five series of transverse darker spots, veins black; Sc long, ending into C, extending far distal beyond fork of Rs, Sc-r just before tip of Sc; part of R<sub>5</sub> basal to r-m elongate and oblique, R<sub>5</sub> straight, reaching wing apex, 1.5 as long as Rs, R<sub>2+3+4</sub> 0.9 mm long; R<sub>2</sub> beyond fork of R<sub>3</sub> and R<sub>4</sub>; R<sub>3</sub> 3.0 mm long, slightly undulate; R<sub>4</sub> 3.4 mm long, straight; no supernumerary crossveins in cells r3, r4, and r5; r-m and m-cu not aligned, r-m situated a short distance past base of discal medial cell, m-cu situated midway between base and apex of discal medial cell; fork of vein M<sub>3+4</sub> in apical section of discal medial cell; discal medial cell 1.4 mm long, 0.7 mm wide, closed; cell m1 present, c. 1.2 mm long; vein CuA straight; anal vein straight.</p><fig id="F2" position="float" orientation="portrait"><object-id xmlns:xlink="http://www.w3.org/1999/xlink" content-type="doi" xlink:type="simple">10.3897/zookeys.1192.115536.figure2</object-id><object-id xmlns:xlink="http://www.w3.org/1999/xlink" content-type="arpha" xlink:type="simple">CF99F2E5-EA4B-55E8-BB5E-CDC8946B3627</object-id><label>Figure 2.</label><caption><p><italic><tp:taxon-name><tp:taxon-name-part taxon-name-part-type="genus" reg="Gynoplistia">Gynoplistia</tp:taxon-name-part><tp:taxon-name-part taxon-name-part-type="species" reg="fouldensensis">fouldensensis</tp:taxon-name-part></tp:taxon-name></italic> sp. nov., holotype, OU46615 <bold>A</bold> wing photograph <bold>B</bold> interpretative drawing of wing. Scale bar: 2 mm.</p></caption><graphic xmlns:xlink="http://www.w3.org/1999/xlink" xlink:href="zookeys-1192-103_article-115536__-g002.jpg" position="float" orientation="portrait" xlink:type="simple" id="oo_987148.jpg"><uri content-type="original_file" xlink:type="simple">https://binary.pensoft.net/fig/987148</uri></graphic></fig></tp:treatment-sec><tp:treatment-sec sec-type="etymology" id="SECID0E5JAC"><title>Etymology.</title><p>Named after the type locality Foulden Maar (Otago, New Zealand).</p></tp:treatment-sec><tp:treatment-sec sec-type="discussion" id="SECID0EDKAC"><title>Discussion.</title><p>This wing corresponds to that of a <tp:taxon-name><tp:taxon-name-part taxon-name-part-type="family">Limoniidae</tp:taxon-name-part></tp:taxon-name> because of the following characters (after <xref ref-type="bibr" rid="B8">de Jong 2017</xref>): well-developed CuP and anal vein; anal vein nearly straight; apex of vein Sc well developed; apices of R<sub>1</sub> and R<sub>3</sub> well separated; fork of vein M<sub>3+4</sub> in apical section of discal medial cell; crossvein m-cu far removed from fork of M<sub>3+4</sub>; vein CuA straight. It is quite delicate to attribute an isolated fossil wing of <tp:taxon-name><tp:taxon-name-part taxon-name-part-type="family">Limoniidae</tp:taxon-name-part></tp:taxon-name> to a genus because many genera are separated on the basis of body characters.</p><p>The combination of characters “cell m1 present, part of R<sub>5</sub> basal to r-m elongate and oblique, and forked R<sub>2+3+4</sub>” is encountered in some species of the genera <italic><tp:taxon-name><tp:taxon-name-part taxon-name-part-type="genus" reg="Gynoplistia">Gynoplistia</tp:taxon-name-part></tp:taxon-name></italic>, <italic><tp:taxon-name><tp:taxon-name-part taxon-name-part-type="genus" reg="Pseudolimnophila">Pseudolimnophila</tp:taxon-name-part></tp:taxon-name></italic> Alexander, 1919, <italic><tp:taxon-name><tp:taxon-name-part taxon-name-part-type="genus" reg="Hexatoma">Hexatoma</tp:taxon-name-part></tp:taxon-name></italic> Latreille, 1809 (<italic>sensu lato</italic>), and <italic><tp:taxon-name><tp:taxon-name-part taxon-name-part-type="genus" reg="Pilaria">Pilaria</tp:taxon-name-part></tp:taxon-name></italic> Sintenis, 1889. The Australasian species of <italic><tp:taxon-name><tp:taxon-name-part taxon-name-part-type="genus" reg="Epiphragma">Epiphragma</tp:taxon-name-part></tp:taxon-name></italic> Osten Sacken, 1860 also have a cell m1 and a forked R<sub>2+3+4</sub>, but their part of R<sub>5</sub> basad r-m is very short, unlike in the new fossil.</p><p><italic><tp:taxon-name><tp:taxon-name-part taxon-name-part-type="genus" reg="Hexatoma">Hexatoma</tp:taxon-name-part></tp:taxon-name></italic> (<italic>sensu lato</italic>) forms a morphology-based phylogenetic clade with <italic><tp:taxon-name><tp:taxon-name-part taxon-name-part-type="genus" reg="Pseudolimnophila">Pseudolimnophila</tp:taxon-name-part></tp:taxon-name></italic>, <italic><tp:taxon-name><tp:taxon-name-part taxon-name-part-type="genus" reg="Pilaria">Pilaria</tp:taxon-name-part></tp:taxon-name></italic>, and <italic><tp:taxon-name><tp:taxon-name-part taxon-name-part-type="genus" reg="Ulomorpha">Ulomorpha</tp:taxon-name-part></tp:taxon-name></italic> (<xref ref-type="bibr" rid="B33">Ribeiro 2008</xref>).</p><p><italic><tp:taxon-name><tp:taxon-name-part taxon-name-part-type="genus" reg="Pseudolimnophila">Pseudolimnophila</tp:taxon-name-part></tp:taxon-name></italic> and <italic><tp:taxon-name><tp:taxon-name-part taxon-name-part-type="genus" reg="Ulomorpha">Ulomorpha</tp:taxon-name-part></tp:taxon-name></italic> are unknown in the Australasian/Oceanian region. <italic><tp:taxon-name><tp:taxon-name-part taxon-name-part-type="genus" reg="Pilaria">Pilaria</tp:taxon-name-part></tp:taxon-name></italic> is represented by <italic><tp:taxon-name><tp:taxon-name-part taxon-name-part-type="genus" reg="Pseudolimnophila">P.</tp:taxon-name-part><tp:taxon-name-part taxon-name-part-type="species" reg="brooksi">brooksi</tp:taxon-name-part></tp:taxon-name></italic> Alexander, 1953 in this region. This species has no cell m1 (<xref ref-type="bibr" rid="B5">Alexander 1953</xref>).</p><p><italic><tp:taxon-name><tp:taxon-name-part taxon-name-part-type="genus" reg="Hexatoma">Hexatoma</tp:taxon-name-part></tp:taxon-name></italic> is currently divided into six subgenera (<xref ref-type="bibr" rid="B32">Podenas et al. 2022</xref>). The new fossil would fall in the subgenus <tp:taxon-name><tp:taxon-name-part taxon-name-part-type="genus" reg="Hexatoma"/><tp:taxon-name-part taxon-name-part-type="subgenus" reg="Eriocera">Eriocera</tp:taxon-name-part></tp:taxon-name> Macquart, 1838 because of the following characters: radial sector with three branches, medial cell distal, supernumerary crossveins missing in cells r3, r4, and r5, vein Sc reaching wing margin beyond Rs branching point, R<sub>2</sub> beyond fork of R<sub>3</sub> and R<sub>4</sub> (<xref ref-type="bibr" rid="B32">Podenas et al. 2022</xref>).</p><p>Following <xref ref-type="bibr" rid="B30">Oosterbroek (2024)</xref>, <italic><tp:taxon-name><tp:taxon-name-part taxon-name-part-type="genus" reg="Hexatoma">Hexatoma</tp:taxon-name-part></tp:taxon-name></italic> is represented in the Australasian region only by five species of the subgenus <tp:taxon-name><tp:taxon-name-part taxon-name-part-type="genus" reg="Hexatoma"/><tp:taxon-name-part taxon-name-part-type="subgenus" reg="Eriocera">Eriocera</tp:taxon-name-part></tp:taxon-name>, which are <tp:taxon-name><tp:taxon-name-part taxon-name-part-type="genus" reg="Hexatoma">Hexatoma</tp:taxon-name-part> (<tp:taxon-name-part taxon-name-part-type="subgenus" reg="Eriocera">Eriocera</tp:taxon-name-part>) <tp:taxon-name-part taxon-name-part-type="species" reg="aperta">aperta</tp:taxon-name-part></tp:taxon-name> (Alexander, 1920), <tp:taxon-name><tp:taxon-name-part taxon-name-part-type="genus" reg="Hexatoma">H.</tp:taxon-name-part> (<tp:taxon-name-part taxon-name-part-type="subgenus" reg="Eriocera">E.</tp:taxon-name-part>) <tp:taxon-name-part taxon-name-part-type="species" reg="atra">atra</tp:taxon-name-part></tp:taxon-name> (Doleschall, 1859), <tp:taxon-name><tp:taxon-name-part taxon-name-part-type="genus" reg="Hexatoma">H.</tp:taxon-name-part> (<tp:taxon-name-part taxon-name-part-type="subgenus" reg="Eriocera">E.</tp:taxon-name-part>) <tp:taxon-name-part taxon-name-part-type="species" reg="australiensis">australiensis</tp:taxon-name-part></tp:taxon-name> (Alexander, 1920), <tp:taxon-name><tp:taxon-name-part taxon-name-part-type="genus" reg="Hexatoma">H.</tp:taxon-name-part> (<tp:taxon-name-part taxon-name-part-type="subgenus" reg="Eriocera">E.</tp:taxon-name-part>) <tp:taxon-name-part taxon-name-part-type="species" reg="metallica">metallica</tp:taxon-name-part></tp:taxon-name> (Schiner, 1868), and <tp:taxon-name><tp:taxon-name-part taxon-name-part-type="genus" reg="Hexatoma">H.</tp:taxon-name-part> (<tp:taxon-name-part taxon-name-part-type="subgenus" reg="Eriocera">E.</tp:taxon-name-part>) <tp:taxon-name-part taxon-name-part-type="species" reg="setifera">setifera</tp:taxon-name-part></tp:taxon-name> (Alexander, 1931). The new fossil differs from all these species in the presence of cell m1. Also, <tp:taxon-name><tp:taxon-name-part taxon-name-part-type="genus" reg="Hexatoma">H.</tp:taxon-name-part> (<tp:taxon-name-part taxon-name-part-type="subgenus" reg="Eriocera">Eriocera</tp:taxon-name-part>) <tp:taxon-name-part taxon-name-part-type="species" reg="metallica">metallica</tp:taxon-name-part></tp:taxon-name> differs from the new fossil in the uniformly infuscate wing and aligned r-m and m-cu (<xref ref-type="bibr" rid="B7">Billingham and Theischinger 2022</xref>). <tp:taxon-name><tp:taxon-name-part taxon-name-part-type="genus" reg="Hexatoma">Hexatoma</tp:taxon-name-part> (<tp:taxon-name-part taxon-name-part-type="subgenus" reg="Eriocera">E.</tp:taxon-name-part>) <tp:taxon-name-part taxon-name-part-type="species" reg="australiensis">australiensis</tp:taxon-name-part></tp:taxon-name> also has wings with a “pale brown suffusion”, and R<sub>2+3+4</sub> “equal to or a little shorter than R<sub>3</sub> alone” versus much shorter in the new fossil (<xref ref-type="bibr" rid="B2">Alexander 1920</xref>: 104). <tp:taxon-name><tp:taxon-name-part taxon-name-part-type="genus" reg="Hexatoma">Hexatoma</tp:taxon-name-part> (<tp:taxon-name-part taxon-name-part-type="subgenus" reg="Eriocera">E.</tp:taxon-name-part>) <tp:taxon-name-part taxon-name-part-type="species" reg="aperta">aperta</tp:taxon-name-part></tp:taxon-name> has “brownish gray” wings and <tp:taxon-name><tp:taxon-name-part taxon-name-part-type="genus" reg="Hexatoma">H.</tp:taxon-name-part> (<tp:taxon-name-part taxon-name-part-type="subgenus" reg="Eriocera">E.</tp:taxon-name-part>) <tp:taxon-name-part taxon-name-part-type="species" reg="setifera">setifera</tp:taxon-name-part></tp:taxon-name> a blackish tinge, and both have an opened discal medial cell (<xref ref-type="bibr" rid="B2">Alexander 1920</xref>: 105, <xref ref-type="bibr" rid="B3">1931</xref>: 166). <tp:taxon-name><tp:taxon-name-part taxon-name-part-type="genus" reg="Hexatoma">Hexatoma</tp:taxon-name-part> (<tp:taxon-name-part taxon-name-part-type="subgenus" reg="Eriocera">E.</tp:taxon-name-part>) <tp:taxon-name-part taxon-name-part-type="species" reg="atra">atra</tp:taxon-name-part></tp:taxon-name> has R<sub>3</sub> only slightly longer than R<sub>2+3+4</sub>, and m-cu is situated close to base of the discal medial cell (<xref ref-type="bibr" rid="B10">Edwards 1921</xref>). Thus, the new fossil is not similar to any of these species.</p><p>Unlike the genera previously mentioned, <italic><tp:taxon-name><tp:taxon-name-part taxon-name-part-type="genus" reg="Gynoplistia">Gynoplistia</tp:taxon-name-part></tp:taxon-name></italic> is very diverse in New Zealand, with 108 species listed by <xref ref-type="bibr" rid="B30">Oosterbroek (2024)</xref>. Some representatives of this genus have patterns of wing coloration with colored bands and spots, very close to that of <italic><tp:taxon-name><tp:taxon-name-part taxon-name-part-type="genus" reg="Gynoplistia">G.</tp:taxon-name-part><tp:taxon-name-part taxon-name-part-type="species" reg="fouldensensis">fouldensensis</tp:taxon-name-part></tp:taxon-name></italic> sp. nov. <xref ref-type="bibr" rid="B37">Theischinger (1993)</xref> proposed a revision of the Australian species of <italic><tp:taxon-name><tp:taxon-name-part taxon-name-part-type="genus" reg="Gynoplistia">Gynoplistia</tp:taxon-name-part></tp:taxon-name></italic>. Affinities with the subgenus <tp:taxon-name><tp:taxon-name-part taxon-name-part-type="genus" reg="Gynoplistia"/><tp:taxon-name-part taxon-name-part-type="subgenus" reg="Cerozodia">Cerozodia</tp:taxon-name-part></tp:taxon-name> Westwood, 1835 are excluded because of the vein Sc ending into C in the new fossil. The wing venation would rather fit with that of a species of the subgenera <italic><tp:taxon-name><tp:taxon-name-part taxon-name-part-type="genus" reg="Xenolimnophila">Xenolimnophila</tp:taxon-name-part></tp:taxon-name></italic> Alexander, 1922 or <italic><tp:taxon-name><tp:taxon-name-part taxon-name-part-type="genus" reg="Gynoplistia">Gynoplistia</tp:taxon-name-part></tp:taxon-name></italic> for the narrow elongate cell r3, the oblique basal part of R<sub>5</sub>, the presence of cell m1, the vein m-cu not aligned with r-m, and the wing coloration with spots and bands (<xref ref-type="bibr" rid="B37">Theischinger 1993</xref>: figs 9b, 11b). The New Zealand species of <italic><tp:taxon-name><tp:taxon-name-part taxon-name-part-type="genus" reg="Gynoplistia">Gynoplistia</tp:taxon-name-part></tp:taxon-name></italic> also have wing coloration with spots and bands, but many have a basal part of R<sub>5</sub> clearly less oblique than in the new fossil (e.g., <xref ref-type="bibr" rid="B11">Edwards 1923</xref>: pl. 30; <xref ref-type="bibr" rid="B4">Alexander 1939</xref>: pl. 28, fig. 1).</p><p>It is noteworthy that the wing venation of the fossil <italic><tp:taxon-name><tp:taxon-name-part taxon-name-part-type="genus" reg="Gynoplistia">G.</tp:taxon-name-part></tp:taxon-name></italic> (?) <italic>mitchelli</italic> strongly resembles that of <italic><tp:taxon-name><tp:taxon-name-part taxon-name-part-type="genus" reg="Gynoplistia">G.</tp:taxon-name-part><tp:taxon-name-part taxon-name-part-type="species" reg="fouldensensis">fouldensensis</tp:taxon-name-part></tp:taxon-name></italic> sp. nov., especially in the shape of the radial and median veins, but with an important difference in the shape of the discal cell, that is, the crossvein between M<sub>3</sub> and M<sub>4</sub> is more distal than basal part of M<sub>3</sub> in the new fossil versus the contrary in <italic><tp:taxon-name><tp:taxon-name-part taxon-name-part-type="genus" reg="Gynoplistia">G.</tp:taxon-name-part></tp:taxon-name></italic> (?) <italic>mitchelli</italic> (<xref ref-type="bibr" rid="B14">Jarzembowski 1991</xref>: fig. 14). Indeed, the discal cell of <italic><tp:taxon-name><tp:taxon-name-part taxon-name-part-type="genus" reg="Gynoplistia">G.</tp:taxon-name-part></tp:taxon-name></italic> (?) <italic>mitchelli</italic> resembles that of the <tp:taxon-name><tp:taxon-name-part taxon-name-part-type="genus" reg="Hexatoma">H.</tp:taxon-name-part> (<tp:taxon-name-part taxon-name-part-type="subgenus" reg="Eriocera">Eriocera</tp:taxon-name-part>)</tp:taxon-name> spp.</p></tp:treatment-sec><ref-list><ref id="B8"><mixed-citation xmlns:xlink="http://www.w3.org/1999/xlink" xlink:type="simple"><person-group><name name-style="western"><surname>de Jong</surname><given-names>H</given-names></name></person-group> (<year>2017</year>) <article-title>14. <tp:taxon-name><tp:taxon-name-part taxon-name-part-type="family">Limoniidae</tp:taxon-name-part></tp:taxon-name> and <tp:taxon-name><tp:taxon-name-part taxon-name-part-type="family">Tipulidae</tp:taxon-name-part></tp:taxon-name> (crane flies).</article-title> In: <person-group><name name-style="western"><surname>Kirk-Spriggs</surname><given-names>AH</given-names></name><name name-style="western"><surname>Sinclair</surname><given-names>BJ</given-names></name></person-group> (<role>Eds</role>) <issue-title>Manual of Afrotropical Diptera.</issue-title><source>Vol. 2. Nematocerous <tp:taxon-name><tp:taxon-name-part taxon-name-part-type="order">Diptera</tp:taxon-name-part></tp:taxon-name> and lower <tp:taxon-name><tp:taxon-name-part taxon-name-part-type="suborder">Brachycera</tp:taxon-name-part></tp:taxon-name>. Suricata 5. South African National Biodiversity Institute, Pretoria</source>, <fpage>427</fpage>–<lpage>477</lpage>.</mixed-citation></ref><ref id="B33"><mixed-citation xmlns:xlink="http://www.w3.org/1999/xlink" xlink:type="simple"><person-group><name name-style="western"><surname>Ribeiro</surname><given-names>G</given-names></name></person-group> (<year>2008</year>) <article-title>Phylogeny of the <tp:taxon-name><tp:taxon-name-part taxon-name-part-type="subfamily">Limnophilinae</tp:taxon-name-part></tp:taxon-name> (<tp:taxon-name><tp:taxon-name-part taxon-name-part-type="family">Limoniidae</tp:taxon-name-part></tp:taxon-name>) and early evolution of the <tp:taxon-name><tp:taxon-name-part taxon-name-part-type="infraorder">Tipulomorpha</tp:taxon-name-part></tp:taxon-name> (<tp:taxon-name><tp:taxon-name-part taxon-name-part-type="order">Diptera</tp:taxon-name-part></tp:taxon-name>).</article-title><source>Invertebrate Systematics</source><volume>22</volume>(<issue>6</issue>): <fpage>627</fpage>–<lpage>694</lpage>. <ext-link xlink:href="10.1071/IS08017" ext-link-type="doi" xlink:type="simple">https://doi.org/10.1071/IS08017</ext-link></mixed-citation></ref><ref id="B5"><mixed-citation xmlns:xlink="http://www.w3.org/1999/xlink" xlink:type="simple"><person-group><name name-style="western"><surname>Alexander</surname><given-names>CP</given-names></name></person-group> (<year>1953</year>) New or little-known <tp:taxon-name><tp:taxon-name-part taxon-name-part-type="family">Tipulidae</tp:taxon-name-part></tp:taxon-name> (<tp:taxon-name><tp:taxon-name-part taxon-name-part-type="order">Diptera</tp:taxon-name-part></tp:taxon-name>). XCVI. Oriental-Australasian species. Annals and Magazine of Natural History (Series 12) 6: 898–914. <ext-link xlink:href="10.1080/00222935308654506" ext-link-type="doi" xlink:type="simple">https://doi.org/10.1080/00222935308654506</ext-link></mixed-citation></ref><ref id="B32"><mixed-citation xmlns:xlink="http://www.w3.org/1999/xlink" xlink:type="simple"><person-group><name name-style="western"><surname>Podenas</surname><given-names>S</given-names></name><name name-style="western"><surname>Park</surname><given-names>S-J</given-names></name><name name-style="western"><surname>Byun</surname><given-names>H-W</given-names></name><name name-style="western"><surname>Podeniene</surname><given-names>V</given-names></name></person-group> (<year>2022</year>) <article-title><italic><tp:taxon-name><tp:taxon-name-part taxon-name-part-type="genus">Hexatoma</tp:taxon-name-part></tp:taxon-name></italic> crane flies (<tp:taxon-name><tp:taxon-name-part taxon-name-part-type="order">Diptera</tp:taxon-name-part></tp:taxon-name>, <tp:taxon-name><tp:taxon-name-part taxon-name-part-type="family">Limoniidae</tp:taxon-name-part></tp:taxon-name>) of Korea.</article-title><source>ZooKeys</source><volume>1105</volume>: <fpage>165</fpage>–<lpage>208</lpage>. <ext-link xlink:href="10.3897/zookeys.1105.82495" ext-link-type="doi" xlink:type="simple">https://doi.org/10.3897/zookeys.1105.82495</ext-link></mixed-citation></ref><ref id="B30"><mixed-citation xmlns:xlink="http://www.w3.org/1999/xlink" xlink:type="simple"><person-group><name name-style="western"><surname>Oosterbroek</surname><given-names>P</given-names></name></person-group> (<year>2024</year>) Catalogue of the Craneflies of the World (CCW). <ext-link xlink:href="https://ccw.naturalis.nl/index.php" ext-link-type="uri" xlink:type="simple">https://ccw.naturalis.nl/index.php</ext-link> [Accessed on 08.01.2024]</mixed-citation></ref><ref id="B7"><mixed-citation xmlns:xlink="http://www.w3.org/1999/xlink" xlink:type="simple"><person-group><name name-style="western"><surname>Billingham</surname><given-names>ZD</given-names></name><name name-style="western"><surname>Theischinger</surname><given-names>G</given-names></name></person-group> (<year>2022</year>) <article-title>New and poorly known species of crane flies (<tp:taxon-name><tp:taxon-name-part taxon-name-part-type="order">Diptera</tp:taxon-name-part></tp:taxon-name>: <tp:taxon-name><tp:taxon-name-part taxon-name-part-type="family">Limoniidae</tp:taxon-name-part></tp:taxon-name>) from New South Wales, Australia.</article-title><source>Records of the Australian Museum</source><volume>74</volume>(<issue>1</issue>): <fpage>19</fpage>–<lpage>40</lpage>. <ext-link xlink:href="10.3853/j.2201-4349.74.2022.1775" ext-link-type="doi" xlink:type="simple">https://doi.org/10.3853/j.2201-4349.74.2022.1775</ext-link></mixed-citation></ref><ref id="B2"><mixed-citation xmlns:xlink="http://www.w3.org/1999/xlink" xlink:type="simple"><person-group><name name-style="western"><surname>Alexander</surname><given-names>CP</given-names></name></person-group> (<year>1920</year>) <article-title>New or little-known Australian crane-flies (<tp:taxon-name><tp:taxon-name-part taxon-name-part-type="family">Tipulidae</tp:taxon-name-part></tp:taxon-name>, <tp:taxon-name><tp:taxon-name-part taxon-name-part-type="order">Diptera</tp:taxon-name-part></tp:taxon-name>).</article-title><source>Proceedings of the Royal Society of Queensland</source><volume>32</volume>: <fpage>92</fpage>–<lpage>109</lpage>. <ext-link xlink:href="10.5962/p.272125" ext-link-type="doi" xlink:type="simple">https://doi.org/10.5962/p.272125</ext-link></mixed-citation></ref><ref id="B3"><mixed-citation xmlns:xlink="http://www.w3.org/1999/xlink" xlink:type="simple"><person-group><name name-style="western"><surname>Alexander</surname><given-names>CP</given-names></name></person-group> (<year>1931</year>) New or little-known <tp:taxon-name><tp:taxon-name-part taxon-name-part-type="family">Tipulidae</tp:taxon-name-part></tp:taxon-name> (<tp:taxon-name><tp:taxon-name-part taxon-name-part-type="order">Diptera</tp:taxon-name-part></tp:taxon-name>). XLIX. Australasian species. Annals and Magazine of Natural History (Series 10) 8: 145–166. <ext-link xlink:href="10.1080/00222933108673374" ext-link-type="doi" xlink:type="simple">https://doi.org/10.1080/00222933108673374</ext-link></mixed-citation></ref><ref id="B10"><mixed-citation xmlns:xlink="http://www.w3.org/1999/xlink" xlink:type="simple"><person-group><name name-style="western"><surname>Edwards</surname><given-names>FW</given-names></name></person-group> (<year>1921</year>) The Old-World species of <italic><tp:taxon-name><tp:taxon-name-part taxon-name-part-type="genus">Eriocera</tp:taxon-name-part></tp:taxon-name></italic> in the British Museum Collection (<tp:taxon-name><tp:taxon-name-part taxon-name-part-type="order">Diptera</tp:taxon-name-part></tp:taxon-name>, <tp:taxon-name><tp:taxon-name-part taxon-name-part-type="family">Tipulidae</tp:taxon-name-part></tp:taxon-name>). Annals and Magazine of Natural History (Series 9) 8: 67–99. <ext-link xlink:href="10.1080/00222932108632559" ext-link-type="doi" xlink:type="simple">https://doi.org/10.1080/00222932108632559</ext-link></mixed-citation></ref><ref id="B37"><mixed-citation xmlns:xlink="http://www.w3.org/1999/xlink" xlink:type="simple"><person-group><name name-style="western"><surname>Theischinger</surname><given-names>G</given-names></name></person-group> (<year>1993</year>) <article-title>The <tp:taxon-name><tp:taxon-name-part taxon-name-part-type="subfamily">Limoniinae</tp:taxon-name-part></tp:taxon-name> (<tp:taxon-name><tp:taxon-name-part taxon-name-part-type="order">Diptera</tp:taxon-name-part></tp:taxon-name>, <tp:taxon-name><tp:taxon-name-part taxon-name-part-type="family">Tipulidae</tp:taxon-name-part></tp:taxon-name>) of Australia. 3. The genus <italic><tp:taxon-name><tp:taxon-name-part taxon-name-part-type="genus">Gynoplistia</tp:taxon-name-part></tp:taxon-name></italic> Macquart.</article-title><source>Stapfia</source><volume>29</volume>: <fpage>1</fpage>–<lpage>106</lpage>.</mixed-citation></ref><ref id="B11"><mixed-citation xmlns:xlink="http://www.w3.org/1999/xlink" xlink:type="simple"><person-group><name name-style="western"><surname>Edwards</surname><given-names>FW</given-names></name></person-group> (<year>1923</year>) <article-title>A preliminary revision of the crane-flies of New Zealand (<tp:taxon-name><tp:taxon-name-part taxon-name-part-type="family">Anisopodidae</tp:taxon-name-part></tp:taxon-name>, <tp:taxon-name><tp:taxon-name-part taxon-name-part-type="family">Tanyderidae</tp:taxon-name-part></tp:taxon-name>, <tp:taxon-name><tp:taxon-name-part taxon-name-part-type="family">Tipulidae</tp:taxon-name-part></tp:taxon-name>).</article-title><source>Transactions (Proceedings) of the New Zealand Institute</source><volume>54</volume>: <fpage>265</fpage>–<lpage>352</lpage>.</mixed-citation></ref><ref id="B4"><mixed-citation xmlns:xlink="http://www.w3.org/1999/xlink" xlink:type="simple"><person-group><name name-style="western"><surname>Alexander</surname><given-names>CP</given-names></name></person-group> (<year>1939</year>) <article-title>New or little-known <tp:taxon-name><tp:taxon-name-part taxon-name-part-type="family">Tipulidae</tp:taxon-name-part></tp:taxon-name> from New Zealand (Order <tp:taxon-name><tp:taxon-name-part taxon-name-part-type="order">Diptera</tp:taxon-name-part></tp:taxon-name>). Part III.</article-title><source>Records of the Canterbury Museum</source><volume>4</volume>: <fpage>219</fpage>–<lpage>230</lpage>.</mixed-citation></ref><ref id="B14"><mixed-citation xmlns:xlink="http://www.w3.org/1999/xlink" xlink:type="simple"><person-group><name name-style="western"><surname>Jarzembowski</surname><given-names>EA</given-names></name></person-group> (<year>1991</year>) <article-title>New insects from the Weald clay of the Weald.</article-title><source>Proceedings of the Geologists’ Association</source><volume>102</volume>: <fpage>93</fpage>–<lpage>108</lpage>. <ext-link xlink:href="10.1016/S0016-7878(08)80069-7" ext-link-type="doi" xlink:type="simple">https://doi.org/10.1016/S0016-7878(08)80069-7</ext-link></mixed-citation></ref></ref-list></tp:taxon-treatment>
